# Supplementary material for: A New Chimeric Antibody against the HIV-1 Fusion Inhibitory Peptide MT-C34 with a High Affinity and Fc-Mediated Cellular Cytotoxicity
Source: Biology (Basel). 2024 Aug 29;13(9):675. doi: 10.3390/biology13090675 (PMC11428423; doi:10.3390/biology13090675)
Supplement: Supplementary file 1 [file biology-13-00675-s001.zip]

Archive with 1 entries (1 files):
- biology-3163530-supplementary.pdf
